# Supplementary material for: Protein Lactylation Modification and Proteomics Features in Cirrhosis Patients after UC-MSC Treatment
Source: Curr Issues Mol Biol. 2023 Oct 18;45(10):8444–60. doi: 10.3390/cimb45100532 (PMC10605309; doi:10.3390/cimb45100532)
Supplement: Supplementary file 1 [file cimb-45-00532-s001.zip]

Archive with 1 entries (1 files):
- cimb-2650871-supplementary.pdf
